# Supplementary material for: Multi-targeted 1H/19F MRI unmasks specific danger patterns for emerging cardiovascular disorders
Source: Nat Commun. 2021 Oct 6;12:5847. doi: 10.1038/s41467-021-26146-6 (PMC8494909; doi:10.1038/s41467-021-26146-6)
Supplement: Supplementary file 4 — Source Data [file 41467_2021_26146_MOESM4_ESM.xlsx]

## Sheet: Fig. 5a
	Inflammation	Acute thrombosis	Chronic thrombosis
		affected animals in percent of all animals investigated
LV basal	82.6087	55.5556	66.6667
LV apical	37.5	22.2222	33.3333
RV	25	11.1111	22.2222
Pulmonal	87.5	55.5556	88.8889

## Sheet: Fig. 5b
19F signal	ejection fraction
[arb. units]	[%]		measurement
15586	77.391		#1
16074	62.6306		#2
18159	68.215		#3
17462	71.2351		#4
31727	66.2351		#5
32282	56.0629		#6
31092	58.9787		#7
37927	53.8609		#8
35634	65.9561		#9
43685	49.5771		#10
149983	17.7951		#11
105940	43.2751		#12
27890	57.0252		#13
25555	65.4662		#14
56079	46.6383		#15
14614	72.3979		#16
26444	59.6622		#17
32731	60.7598		#18
74112	53.5237		#19
8830	68.4693		#20
46495	66.7933		#21
49413	43.3646		#22
48037	54.5028		#23
72491	47.4338		#24
101890	37.4297		#25
118105	25.7011		#26
92453	31.1197		#27
121572	25.3561		#28
94831	48.1392		#29
140896	30.189		#30
131267	20.4597		#31
105987	25.4012		#32
80173	40.6541		#33
62083	58.8793		#34
125421	33.7953		#35
65715	42.1963		#36

## Sheet: Suppl. Fig. S7a
19F signal
[arb. units]
heart	heart	liver	liver
diet	control	diet	control		measurement
706970	n.d.	738373	711645		#1
753815	n.d.	614748	831415		#2
532513	n.d.	667020	1008010		#3
395720	n.d.	672237	630200		#4
654391	n.d.	1003260	853800		#5
501978	n.d.	1233320	728485		#6

## Sheet: Suppl. Fig. S8 middle
Fluorescence
[MFI]
	RAW macrophages					Murine Monocytes
PFCE	PEG-PFCE	a2AP-PFOB	Fbn-PFCH		PFCE	PEG-PFCE	a2AP-PFOB	Fbn-PFCH		measurement
8060	624	964	1419		249	40.5	52.1	40.2		#1
8952	641	991	1496		197	42.5	52.2	40.4		#2
8909	608	1028	1452		288	54.1	40.9	40.1		#3
7955	703	1645	798		307	42.1	42.6	52.8		#4
8160	667	1609	865		415	52.6	37.8	46.2		#5
8227	633	1624	882		499	45.2	51.7	53.1		#6

## Sheet: Suppl. Fig. S10b
PFOB content		frequency 1		frequency 2		frequency 3		frequency 4		frequency 5		frequency 6		sum image
of emulsion		19F signal		19F signal		19F signal		19F signal		19F signal		19F signal		19F signal
[%]		[arb. units]		[arb. units]		[arb. units]		[arb. units]		[arb. units]		[arb. units]		[arb. units]
		mean	SD	mean	SD	mean	SD	mean	SD	mean	SD	mean	SD	mean	SD
0		3.45117	2.1384	3.11743	1.86756	3.54814	1.65995	3.74859	2.03788	3.54637	1.86625	376.129	24.979	3.24051	1.51687
25		40.3464	3.89249	85.3099	4.7457	31.2638	3.25613	68.1163	4.44212	42.825	4.33918	262.148	16.638	113.99	6.47917
33.33		54.8239	4.43397	115.975	5.83935	43.7041	4.09552	92.2921	5.77314	58.2896	4.53091	238.363	13.8772	155.489	8.7471
50		82.8782	5.03673	174.791	6.99855	66.3315	5.2368	141.819	6.60911	90.4688	4.44284	184.979	9.44694	236.985	10.7876
66.67		111.448	6.71082	233.789	10.3186	87.3783	6.00507	188.566	10.7663	120.078	7.19841	123.87	8.45127	315.835	16.3915
75		127.693	8.78371	263.194	13.3124	99.0934	6.13913	213.609	12.131	134.915	8.03279	93.9527	6.14335	357.296	19.7295
100		175.944	10.9098	370.749	17.2285	136.719	10.8151	296.868	16.7757	187.383	10.2549	3.21524	1.75788	497.587	27.3479

## Sheet: Suppl. Fig. S10c
Ratio of SNR	Volume ratio
PFOB/PFCE	PFOB/PFCE
0	0.00862
0.33	0.43483
0.5	0.65232
1	1.28115
2	2.54973
3	3.80294

## Sheet: Suppl. Fig. S11a 
19F signal
[SNR]
control	a2AP-PFOB		measurement	control	fbn-PFCH		measurement
0	160.921		#1	0	128.636		#1
0	226.172		#2	57.074	154.19		#2
0	112.41		#3	0	69.257		#3
0	117.094		#4	0	232.896		#4
0	112.41		#5	6.803	77.215		#5
0	117.094		#6	0	91.51		#6
10.856	259.065		#7	7.179	77.563		#7
14.752	199.762		#8	2.31	84.175		#8
0	134.155		#9	11	177.71		#9
7.09725	141.478		#10	0	161.4		#10

## Sheet: Suppl. Fig. S11b
19F signal
[SNR]
	a2AP-PFOB				Fbn-PFCH
Acute	Subacute	Chronic		Acute	Subacute	Chronic		measurement
83.7491	5.68378	13.7132		69.3098	116.911	80.9		#1
95.4092	23.1246	8.44939		79.9418	133.734	91.5925		#2
131.906	1.94903	18.593		47.4012	88.6279	81.4969		#3
69.4544	2.43001	4.02907		212.64	174.012	81.7048		#4
87.7602	17.631	5.42175		90.6029	71.185	68.6902		#5

## Sheet: Suppl. Fig. S11c
19F signal
[SNR]
	control				Fbn-PFCH
Acute	Subacute	Chronic		Acute	Subacute	Chronic		measurement
83.7491	5.68378	13.7132		69.3098	116.911	80.9		#1
95.4092	23.1246	8.44939		79.9418	133.734	91.5925		#2
131.906	1.94903	18.593		47.4012	88.6279	81.4969		#3
69.4544	2.43001	4.02907		212.64	174.012	81.7048		#4
87.7602	17.631	5.42175		90.6029	71.185	68.6902		#5

## Sheet: Suppl. Fig. S13
Diameter				PDI				Zeta potential				19F Content
[nm]								[mV]				[SNR]
PFCE	a2AP-PFOB	Fbn-PFCH		PFCE	a2AP-PFOB	Fbn-PFCH		PFCE	a2AP-PFOB	Fbn-PFCH		PFCE	a2AP-PFOB	Fbn-PFCH		measurement
85.5	206	136.6		0.07	0.266	0.141		-42.3	-37.77	-44.05		654.7	254.4	319.3		#1
95.3	178.4	171.9		0.075	0.213	0.182		-32.9	-41.88	-41.45		603.9	334.4	264.8		#2
98.7	178.6	158.6		0.073	0.197	0.159		-39.4	-41.43	-39.05		328.6	470.6	226.9		#3
89.2	213.6	148.8		0.082	0.231	0.131		-33.7	-42.59	-46.23		456.5	230.2	289.6		#4
86.3	178.8	144.4		0.072	0.219	0.167		-32.1	-45.65	-45.43		468.3	321.8	357.9		#5
92.9	198.3	143.6		0.068	0.21	0.183		-36.8	-40.2	-44.44		337	201.5	557.1		#6

[truncated: 1 more sheets: Suppl. Fig. S15]
